# Supplementary material for: Plasma and memory antibody responses to Gamma SARS-CoV-2 provide limited cross-protection to other variants
Source: J Exp Med. 2022 Jul 7;219(9):e20220367. doi: 10.1084/jem.20220367 (PMC9270183; doi:10.1084/jem.20220367)
Supplement: Table S1 — shows cohort characteristics. [file JEM_20220367_TableS1.xlsx]

## Sheet: Sheet1
Table S1. Cohort Characteristics
RU ID	ID	Age	Gender (F/M)	Covid-19 Vaccinated	Diagnosis Confirmed	Underlying Condition	BMI (kg/m2)	Symptom Onset to Hospitalization (days)	Hospitalization (days)	Symptoms during Hospitalization	Treatment	Sx Onset to Sample Collection (days)	Serum Anti-S IgG Titre at Time of Sample Collection	IgG Plasma Binding Wuhan-hu RBD (AUC)	IgG Plasma Binding 417N/484K/501Y RBD (AUC)	IgG Plasma Neutralization Wuhan-hu (NT50)	IgG Plasma Neutralization Gamma (NT50)	IgG Plasma Neutralization Beta (NT50)	IgG Plasma Neutralization Delta (NT50)	IgG Plasma Neutralization Omicron (NT50)
BRA13	4213	31	M	No	RT-PCR	none	27.6	14	31	deep vein thrombosis	17 days supplemental oxygen through nasal catheter with maximum flow of 3 L/min; oral anticoagulants after discharge	32	1:30000	167881	214742	1923	9546	4795.5	1153.9	266.55
BRA14	4214	63	M	No	RT-PCR	none	not known	8	29	ground glass opacities in 25 to 50% of lung tissue	9 days supplemental oxygen through nasal catheter and face mask with maximum flow of 6 L/min	35	1:10000	31008.5	68839	359.9	5455	3092	162.6	50
BRA15	4215	45	F	No	RT-PCR	overweight	29.7	16	29	ground glass opacities in >10% of lung tissue	2 days supplemental oxygen through nasal catheter	43	1:3000	164642	115954	2615.5	12795	6459	948.25	196
BRA49	4249			No										88243	89348
BRA64	4264			No										94102	84796
BRA65	4265			No										254611	279812
BRA66	4266			No										319352	240440
BRA67	4267			No										74832.5	53115
BRA68	4268			No										193382	129122
BRA69	4269			No										35451	30294.5
BRA70	4270			No										80982	20893
M06	32604	65	M	No	RT-PCR			19				21		66153	20522	347.25	2203.5	1275.5	198.6	50
M08	32608	49	M	No	RT-PCR	none	31.3	19	20	ground glass opacities in 25 to 50% of lung tissue	discharged after supplemental oxygen treatment for 5 days with nasal catheter with maximum flow of 6 L/min	21		83315.5	34666.5	487.35	1264.5	979.05	191.25	50
M09	32609	44	M	No	RT-PCR	asthma, vitiligo	26.3	14	20		discharged after supplemental oxygen treatment for a total of 6 days with nasal catheter with maximum flow of 6 L/min	16		99791	89182	1397	9369	4053	544.9	266.3
M11	32612	45	M	No	RT-PCR	primary hypertension	36	10	13	ground glass opacities in 25 to 50% of lung tissue	discharged after supplemental oxygen treatment with face mask with a maximum flow of 9 L/min	12		57617	29946.5	500.7	2545	1342.9	370.3	50
M12	32613	51	F	No	RT-PCR	none	30	10	20	ground glass opacities in 50% of lung tissue	discharged after supplemental oxygen treatment with nasal catheter and face mask with a maximum flow of 13 L/min	12		92657	78703.5	1242.55	8572	5692.5	2327.5	177.95
M13	32614	41	M	No	RT-PCR	none	25.1	14	20	ground glass opacities in 50% of lung tissue	discharged after supplemental oxygen treatment with nasal catheter and face mask with a maximum flow of 10 L/min	16		36406	234165	414.75	37197	30607	409.75	50
M14	32770	43	M	No	RT-PCR	none	32.1	18	23		discharged after supplemental oxygen treatment with nasal catheter for 7 days with a maximum flow of 5 L/min	18		92123.5	82439.5	1323	8007	4883	976.75	53.555
M17	32773	43	F	No	RT-PCR	none		13				13		99697	198470	2096.5	8710.5	6949	1650.5	136.25
M21	32777	61	M	No	RT-PCR	none		10				10		56057	25707.5	154.5	756.35	344.15	76.845	50
M22	32778	52	M	No	RT-PCR	none	29	12	12		discharged after supplemental oxygen treatment with nasal catheter with maximum flow of 5 L/min	12		33549.5	29758
M23	32779	61	M	No	RT-PCR	Insulin-dependent type II diabetes	26.2	16	19		discharged after supplemental oxygen treatment with nasal catheter	16		310094	205882
M26	32783	50	M	No	RT-PCR	primary hypertension		16	12		discharged after supplemental oxygen treatment with nasal catheter with maximum flow of 7 L/min	16		35923	65476.5
M27	32784	26	F	No	RT-PCR	none		14	19		discharged after supplemental oxygen treatment with nasal catheter and face mask with maximum flow of 15 L/min	14		104372	215222
M28	32785	49	M	No	RT-PCR	Type II diabetes, COPD	26.2	16	19			16		31698	73941
M29	32786	55	M	No	RT-PCR	none	28	16	19	ground glass opacities in 25 to 50% of lung tissue	discharged after supplemental oxygen treatment for 8 days with nasal catheter with maximum flow of 8 L/min	16		12405.5	21069.5
