# Supplementary material for: Plasma and memory antibody responses to Gamma SARS-CoV-2 provide limited cross-protection to other variants
Source: J Exp Med. 2022 Jul 7;219(9):e20220367. doi: 10.1084/jem.20220367 (PMC9270183; doi:10.1084/jem.20220367)
Supplement: Table S4 — contains effective and inhibitory concentrations of monoclonal antibodies. [file JEM_20220367_TableS4.xlsx]

## Sheet: Sheet1
Table S4. Effective and inhibitory concentrations of monoclonal antibodies
		EC50 (ng/mL)		KD (nM)		IC50 (ng/mL)
Donor ID	Antibody ID	Wuhan-Hu-1 RBD	417N/484K/501Y RBD	Wuhan-Hu-1 RBD	417N/484K/501Y RBD	Wuhan-Hu-1	Wuhan-Hu-1 (R683G)	Gamma (R683G)	Omicron BA.1 (R683G)
BRA13	V001	13822.5	12825.5	N.B.	N.B.	>1000	>1000	>1000	>1000
BRA13	V002	0.85355	2.5155	1168.88	979.455	53.2355	227.33	104.573	16.5
BRA13	V003	578	4.047	2982.27	139.017	>1000	>1000	35.6649	951.2
BRA13	V004	0.727	1.6095	3.58633	2.91733	67.29	148.238	0.877908	>1000
BRA13	V007	0.64465	0.85235	3.59	5.78167	4.8849	2.43891	0.359179	>1000
BRA13	V008	4.956	32.46	3.542	12.7477	>1000	>1000	>1000	>1000
BRA13	V009	0.912	2.56	3.21533	1.82667	141.115	129.11	36.7341	51.1
BRA13	V010	1.2035	3.4715	2.08	2.11067	>1000	47.4826	>1000	>1000
BRA13	V011	1.4055	3.4985	7.457	6.962	941.547	>1000	580.749	>1000
BRA13	V013	702.05	4763	127.933	166.2	>1000	>1000	>1000	>1000
BRA13	V014	1.9335	5.1045	15.104	27.31	>1000	>1000	>1000	>1000
BRA13	V015	1.4545	3.194	15.8157	14.2673	473.704	144.789	418.585	>1000
BRA13	V016	2.09	5.45	5.84067	4.43167	>1000	>1000	>1000	>1000
BRA13	V017	4.224	61.84	18.4033	27.1333	>1000	>1000	>1000	>1000
BRA13	V018	2.2285	3.0065	16.1367	13.8333	>1000	>1000	>1000	>1000
BRA13	V019	1.55	2.9935	3.83633	3.31167	>1000	>1000	>1000	>1000
BRA13	V020	2382	6290	77.2733	94.81	>1000	>1000	>1000	>1000
BRA13	V021	N.B.	4.6225	N.B.	32.61	>1000	>1000	5.78995	>1000
BRA13	V022	0.827	2.35	12.9663	5.71467	10.4986	6.29913	2.29572	30.1
BRA13	V024	N.B.	12263	76.78	33.2467	>1000	>1000	>1000	>1000
BRA13	V025	1.8125	3.1665	1.93167	2.839	990.027	681.005	281.769	>1000
BRA13	V026	5.1415	315948	10.689	11.897	>1000	>1000	>1000	>1000
BRA14	V027	613	505.85	9870.45	37.28	>1000	>1000	472.876	>1000
BRA14	V028	2.1795	5.6	19.841	44.6	>1000	>1000	>1000	>1000
BRA14	V029	3.7715	20.635	12.106	19.1333	>1000	>1000	>1000	>1000
BRA14	V031	2.12	5.4845	9.38667	14.51	523.57	519.355	>1000	>1000
BRA14	V032	1.791	8.9085	8.29967	27.34	>1000	257.028	>1000	>1000
BRA14	V033	2.1	332.1	4.68467	10.7133	630.759	889.233	>1000	>1000
BRA15	V037	0.9364	0.99455	6.89967	0.241033	12.6927	5.34566	0.833594	21.1
BRA15	V038	1.4355	1.839	5.727	2.37133	26.2259	11.6772	4.00441	7.8
BRA15	V039	6.1155	2.4655	1.089	0.5416	215.105	43.9554	15.4886	103
BRA15	V041	2.72	6.0365	0.559067	2.36567	380.677	573.97	648.224	>1000
BRA15	V042	672.8	1.257	32.4633	23.3067	130.981	828.309	0.30164	>1000
BRA15	V043	1.243	2.0035	4.45933	4.01867	63.7931	74.214	16.18	874.8
BRA15	V044	1.4845	1.4075	5.24967	3.664	3.7108	1.05236	0.403886	>1000
BRA15	V045	2.3035	3.3545	2.948	2.78933	>1000	>1000	935.686	>1000
BRA15	V046	1.135	1.8805	0.698333	2.85433	56.7151	15.4601	11.0761	20.6
BRA15	V047	N.B.	N.B.	N.B.	N.B.	>1000	>1000	>1000	>1000
BRA15	V048	1.4345	1.9785	5.022	6.26067	>1000	>1000	140.76	>1000
BRA15	V049	2724.5	2.271	12.815	20.6	>1000	>1000	0.665689	61.3
BRA15	V050	6.86	6.3305	56.87	66.6767	>1000	>1000	>1000	>1000
BRA15	V051	1.84	2.32	14.5193	7.05367	714.451	88.8965	26.2533	>1000
BRA15	V052	N.B.	111495	N.B.	N.B.	>1000	>1000	>1000	>1000
BRA15	V053	3.632	13.045	1.698	2.48633	>1000	>1000	>1000	>1000
BRA15	V054	0.858	1.635	17.8433	15.556	>1000	>1000	>1000	>1000
BRA15	V055	0.89715	0.9735	0.9813	1.98733	84.7076	294.735	0.173565	8.6
BRA15	V056	5.009	1.397	14.28	7.585	969.104	>1000	0.540969	75.6
BRA15	V057	1.9595	2.058	16.9307	21.9733	180.412	48.0637	37.7014	>1000
BRA15	V060	5.01	0.60055	20.6067	4.79233	424.669	>1000	0.279579	53.7
BRA15	V061	1.3515	1.9955	13.2967	10.3173	>1000	>1000	>1000	>1000
BRA15	V062	1.57	1.185	2.858	1.89	>1000	>1000	>1000	>1000
BRA15	V063	0.764	0.64	4.161	3.34367	218.016	383.236	60.722	>1000
BRA15	V064	43.6	769.3	2.76267	1.90967	>1000	>1000	352.487	>1000
BRA15	V065	N.B.	N.B.	N.B.	N.B.	>1000	>1000	>1000	>1000
N.B. = non-binding
